# Supplementary material for: Banana 0.9: An open-source, reproducible medical imaging system for low-resource gastric cancer screening
Source: PLoS One. 2026 Feb 24;21(2):e0339892. doi: 10.1371/journal.pone.0339892 (PMC12931783; doi:10.1371/journal.pone.0339892)
Supplement: S1 File — This file provides a fully anonymized English summary of the external validation process used in the Banana 0.9 system, including dataset size, processing steps, and reported outputs. No personal, identifiable, or sensitive information is included. (TXT) [file pone.0339892.s001.txt]

This file provides a fully anonymized summary of the external validation process
used in the Banana 0.9 system.

The original execution logs contained timestamps and system messages generated
during automated processing. To comply with data protection and privacy
requirements, those logs are not publicly shared.

Dataset:
- External abdominal CT dataset (publicly available source)
- Total number of cases: 773

Processing:
- Automated preprocessing and HU-based filtering
- Volumetric feature extraction
- No patient-identifiable information included

Outputs:
- Case-level volumetric measurements
- Aggregated statistics reported in the manuscript

All data have been anonymized and translated into English.
This dataset does not contain any personal or sensitive information.
